# Supplementary material for: Widespread mosquito net fishing in the Barotse floodplain: Evidence from qualitative interviews
Source: PLoS One. 2018 May 2;13(5):e0195808. doi: 10.1371/journal.pone.0195808 (PMC5931466; doi:10.1371/journal.pone.0195808)
Supplement: S1 File — (XLSX) [file pone.0195808.s001.xlsx]

## Sheet: Stunting data
Area	Year	Value	Error	Lowerbound	Upperbound
Zambia	2000	0.539629	0.0130517	0.514029	0.56523
Zambia	2002	0.490778	0.0106046	0.469977	0.511579
Zambia	2007	0.399704	0.0108096	0.378501	0.420907
Zambia	2013	0.346081	0.0063795	0.333567	0.358594
Lusaka	2000	0.427653	0.0317162	0.365441	0.489864
Lusaka	2002	0.357853	0.0219592	0.31478	0.400926
Lusaka	2007	0.320866	0.02503	0.27177	0.369962
Lusaka	2013	0.284431	0.0181928	0.248746	0.320116
Western	2000	0.519231	0.0268886	0.466489	0.571973
Western	2002	0.422037	0.0302638	0.362675	0.4814
Western	2007	0.293458	0.0225015	0.249321	0.337595
Western	2013	0.302762	0.0177136	0.268017	0.337508

## Sheet: Food consumption data
Food	Area	Year	Value	Error	Lowerbound	Upperbound
Any protein	Zambia	2007	0.632648	0.0123047	0.608487	0.656809
Any protein	Zambia	2013	0.452516	0.0135852	0.425841	0.479191
Any protein	Lusaka	2007	0.623274	0.027149	0.569966	0.676583
Any protein	Lusaka	2013	0.473545	0.0350035	0.404814	0.542276
Any protein	Western	2007	0.666052	0.0340357	0.599221	0.732883
Any protein	Western	2013	0.504202	0.0410141	0.423668	0.584735
Beans	Zambia	2007	0.325384	0.014437	0.297036	0.353731
Beans	Zambia	2013	0.1483	0.0104957	0.127691	0.168908
Beans	Lusaka	2007	0.203156	0.0245906	0.154871	0.251441
Beans	Lusaka	2013	0.138298	0.0243787	0.0904289	0.186167
Beans	Western	2007	0.242593	0.0312294	0.181272	0.303913
Beans	Western	2013	0.103641	0.0244794	0.0555749	0.151708
Dairy	Zambia	2007	0.042503	0.0056273	0.0314535	0.0535524
Dairy	Zambia	2013	0.0069291	0.0020344	0.0029344	0.0109239
Dairy	Lusaka	2007	0.0591716	0.0139509	0.0317783	0.0865649
Dairy	Lusaka	2013	0.026455	0.0123082	0.0022872	0.0506229
Dairy	Western	2007	0.0648148	0.0188894	0.0277244	0.101905
Dairy	Western	2013	0.0420168	0.0128849	0.0167166	0.067317
Meat	Zambia	2007	0.174858	0.0099591	0.155303	0.194413
Meat	Zambia	2013	0.128971	0.0092067	0.110894	0.147049
Meat	Lusaka	2007	0.270217	0.0288597	0.213549	0.326885
Meat	Lusaka	2013	0.25	0.0292774	0.192512	0.307488
Meat	Western	2007	0.101476	0.0245809	0.0532101	0.149742
Meat	Western	2013	0.0952381	0.022555	0.0509501	0.139526
Eggs	Zambia	2007	0.125118	0.0077208	0.109958	0.140278
Eggs	Zambia	2013	0.162571	0.0106476	0.141664	0.183478
Eggs	Lusaka	2007	0.234714	0.0298584	0.176085	0.293343
Eggs	Lusaka	2013	0.190981	0.0282776	0.135457	0.246506
Eggs	Western	2007	0.0516605	0.0145024	0.0231843	0.0801367
Eggs	Western	2013	0.092437	0.0194048	0.0543346	0.130539
Fish	Zambia	2007	0.372401	0.0151313	0.34269	0.402112
Fish	Zambia	2013	0.235053	0.0127326	0.210052	0.260055
Fish	Lusaka	2007	0.2643	0.0216213	0.221845	0.306754
Fish	Lusaka	2013	0.159151	0.0289288	0.102348	0.215954
Fish	Western	2007	0.501845	0.0364667	0.430241	0.573449
Fish	Western	2013	0.374648	0.0349987	0.305926	0.44337

## Sheet: Malaria data
Variable	Year	Value	Sampled
pfpr	2006	11.1	185
pfpr	2008	2.6	250
pfpr	2010	5.1	220
pfpr	2012	12.6	202
ITNownership	2006	67	258
ITNownership	2008	33.8	458
ITNownership	2010	74.7	315
ITNownership	2012	51.9	242
ITNusekids	2006	44	238
ITNusekids	2008	20.4	328
ITNusekids	2010	63.9	259
ITNusekids	2012	45.1	226
severeanemia	2006	6.7	185
severeanemia	2008	4.3	250
severeanemia	2010	7.6	220
severeanemia	2012	10.8	202
anyanemia	2006		185
anyanemia	2008	48.5	250
anyanemia	2010	52.7	220
anyanemia	2012	58.2	202
